# Supplementary material for: Transplantation of Fibroblast Sheets with Blood Mononuclear Cell Culture Exerts Cardioprotective Effects by Enhancing Anti-Inflammation and Vasculogenic Potential in Rat Experimental Autoimmune Myocarditis Model
Source: Biology (Basel). 2022 Jan 10;11(1):106. doi: 10.3390/biology11010106 (PMC8772944; doi:10.3390/biology11010106)
Supplement: Supplementary file 1 [file biology-11-00106-s001.zip]

Archive with 1 entries (1 files):
- biology-1484485-supplementary.pdf
